# Supplementary material for: HSPA12A maintains aerobic glycolytic homeostasis and Histone3 lactylation in cardiomyocytes to attenuate myocardial ischemia/reperfusion injury
Source: JCI Insight. 2024 Feb 29;9(7):e169125. doi: 10.1172/jci.insight.169125 (PMC11128201; doi:10.1172/jci.insight.169125)
Supplement: Supporting data values [file jciinsight-9-169125-s253.xlsx]

## Sheet: Figure 1B
Cardiac function
EF%		FS%
Sham	MI/R	Sham	MI/R
68.9083	46.255	32.87	23.5525
61.452	46.258	33.158	22.736
66.2667	45.7225	34.165	22.3725
56.588	53.37	32.4675	27.29
68.24	55.4975	41.84	27.8325
64.52	47.3975	36.485	23.3475

## Sheet: Figure 1C
Relative expression
HSPA12A		HK II		LDHA
Sham	MI/R	Sham	MI/R	Sham	MI/R
1.08607	0.159836	1.03252	0.439024	1.01671	0.353222
0.913934	0.213115	1.0813	0.463415	0.983294	0.386635
1.12346	0.32716	0.886179	0.373984	1.0726	0.430913
0.876543	0.271605	1.16258	0.36971	0.9274	0.351288
		1	0.649718	1.01671	0.353222
		1	0.519774	0.983294	0.386635
		1.1623	0.52356	1.0726	0.430913
		0.837696	0.445026	0.9274	0.351288

## Sheet: Figure 1E
LDH leakage
Normoxia	H/R
5.63114	30.6681
7.01866	35.8935
5.52483	32.4538
4.61824	33.5751
3.25976	32.0073
5.49855	33.2681

## Sheet: Figure 1F
Relative expression
HSPA12A		HK II		LDHA
Normoxia	H/R	Normoxia	H/R	Normoxia	H/R
1.36047	0.146512	0.977049	0.229508	1.02532	0.405063
0.945349	0.198837	1.02295	0.37377	0.974684	0.335443
0.734186	0.146512	0.922078	0.305195	1.16708	0.139651
0.848989	0.232584	1.07792	0.396104	0.832918	0.114713
1.01124	0.1955	0.977049	0.229508	1.02532	0.405063
1.07865	0.185393	1.02295	0.37377	0.974684	0.335443
		0.922078	0.305195	1.16708	0.139651
		1.07792	0.396104	0.832918	0.114713

## Sheet: Figure 1G
Extracellular lactate
Normoxia	H/R
1.04963	0.784828
0.991138	0.684864
0.959234	0.744417
1.01832	0.666536
0.98692	0.581639
0.99477	0.632216
1.08364	0.915187
0.955203	0.740202
0.96116	0.892438

## Sheet: Figure 2C
EF %				FS%
Sham		MI/R		Sham		MI/R
WT	Hspa12a-/-	WT	Hspa12a-/-	WT	Hspa12a-/-	WT	Hspa12a-/-
68.9083	58.4367	46.255	41.51	32.87	30.5767	23.5525	20.17
61.452	57.1075	47.3975	43.5833	33.158	31.5	23.3475	21.1067
66.2667	60.188	46.258	40.94	34.165	29.6675	22.736	20.035
56.588	66.9075	45.7225	44.205	32.4675	29.77	22.3725	21.51
68.24	64.85	53.37	35.265	41.84	36.435	27.29	16.5725
64.52	61.934	55.4975	39.39	36.485	37.444	27.8325	18.7433

## Sheet: Figure 2D
Infarct/risk area (%)
MI/R
WT	Hspa12a-/-
42.021	76.9671
35.7233	72.7355
53.5498	83.6771
50.5329	65.3861
56.107	65.4783
45.0613	54.0301

## Sheet: Figure 2E
Cardiomyocyte apoptosis (%)
Sham		MI/R
WT	Hspa12a-/-	WT	Hspa12a-/-
0	0	17.233	37.5602
0	0	6.75354	29.3533
0	0	18.9054	32.5422
0	0	20.375	26.1194
0	0	15.873	20.4546

## Sheet: Figure 3C
Dead cells (%)					Dead cells (%)
Normoxia		H/R			Normoxia		H/R
NC	Hspa12aO/E	NC	Hspa12aO/E		NC	Hspa12aK/D	NC	Hspa12aK/D
1.13203	0	35.5012	26.8942		0	0	51.9022	79.4858
0	0	30.672	22.3602		0	0	55.0025	74.3429
1.1905	0	37.0406	24.2851		0	0	56.9967	83.8715
0	0	58.0162	32.2435		0	0	58	62.4176
0	0	40.2019	34.6708
0	0	50.0942	35.9082

## Sheet: Figure 3D
LDH leakage					LDH leakage
Normoxia		H/R			Normoxia		H/R
NC	Hspa12aO/E	NC	Hspa12aO/E		NC	Hspa12aK/D	NC	Hspa12aK/D
5.63114	6.89499	30.6681	26.4967		5.38032	4.34566	32.342	38.1326
7.01866	3.8701	35.8935	28.5864		5.58726	4.13872	33.8955	41.8048
5.52483	5.09313	32.4538	27.367		4.34566	4.7595	32.0598	33.0346
4.61824	5.10638	33.5751	27.7965		5.72087	5.06076	33.6133	35.5905
3.25976	3.84826	32.0073	25.5363
5.49855	4.2296	33.2681	28.7193

[truncated: 51 more sheets: Figure 3E, Figure 4B, Figure 4C, Figure 5B, Figure 5C, Figure 5E, Figure 6B, Figure 6C, Figure 7B, Figure 7C, Figure 7D, Figure 7E, Figure 8B, Figure 8C, Figure 8D, Figure 8E, Figure 8F, Figure 9A, Figure 9B, Figure 9C …]
